# Supplementary material for: Bioinformatics and Next-Generation Data Analysis for Identification of Genes and Molecular Pathways Involved in Subjects with Diabetes and Obesity
Source: Medicina (Kaunas). 2023 Feb 7;59(2):309. doi: 10.3390/medicina59020309 (PMC9967176; doi:10.3390/medicina59020309)
Supplement: Supplementary file 1 [file medicina-59-00309-s001.zip]

Archive with 1 entries (1 files):
- medicina-2143361-supplementary.pdf
